# Supplementary material for: Whole‐Genome Analyses Reveal the Distinct Taxonomic Status of the Hainan Population of Endangered Rucervus eldii and Its Conservation Implications
Source: Evol Appl. 2024 Sep 15;17(9):e70010. doi: 10.1111/eva.70010 (PMC11403188; doi:10.1111/eva.70010)
Supplement: Supplementary file 1 — Appendix S1. [file EVA-17-e70010-s001.zip]

Archive with 2 entries (2 files):
- eva70010-sup-0001-Supinfo.docx
- eva70010-sup-0002-Tables.xlsx
