# Supplementary material for: Whole‐Genome Analyses Reveal the Distinct Taxonomic Status of the Hainan Population of Endangered Rucervus eldii and Its Conservation Implications
Source: Evol Appl. 2024 Sep 15;17(9):e70010. doi: 10.1111/eva.70010 (PMC11403188; doi:10.1111/eva.70010)
Supplement: Supplementary file 1 — Appendix S1. [file EVA-17-e70010-s001.zip › eva70010-sup-0002-Tables.xlsx]

## Sheet: Table S1. Kingship coefficient 
FID	ID1	ID2	N_SNP	Z0	Phi	HetHet	IBS0	Kinship	Error
Rucervus eldii	SYSM0038	SYSM0041	101560	1	0	0.1853	0.0026	0.2881	1
Rucervus eldii	SYSM0038	SYSM0039	95313	1	0	0.1567	0.0074	0.2376	1
Rucervus eldii	SYSM0039	SYSM0041	95139	1	0	0.146	0.0069	0.2311	1
Rucervus eldii	SYSM0041	SYSM0051	100011	1	0	0.1067	0.0063	0.2033	1
Rucervus eldii	SYSM0038	SYSM0048	100084	1	0	0.0981	0.0049	0.1881	1
Rucervus eldii	LAO001	LAO002	99687	1	0	0.1278	0.0098	0.1878	1
Rucervus eldii	SYSM0041	SYSM0048	99914	1	0	0.0957	0.0067	0.1852	1
Rucervus eldii	SYSM0038	SYSM0051	100183	1	0	0.1028	0.0067	0.1843	1
Rucervus eldii	LAO002	SYSM0038	100770	1	0	0.1402	0.0123	0.1798	1
Rucervus eldii	SYSM0040	SYSM0041	94568	1	0	0.0905	0.0064	0.1794	1
Rucervus eldii	LAO002	SYSM0041	100594	1	0	0.1351	0.0136	0.1741	1
Rucervus eldii	SYSM0038	SYSM0040	94756	1	0	0.0915	0.0066	0.1699	1
Rucervus eldii	SYSM0041	SYSM0049	99157	1	0	0.0884	0.0079	0.1674	1
Rucervus eldii	SYSM0034	SYSM0041	97684	1	0	0.0879	0.0075	0.167	1
Rucervus eldii	SYSM0038	SYSM0049	99329	1	0	0.0889	0.0075	0.1614	1
Rucervus eldii	SYSM0034	SYSM0038	97871	1	0	0.0903	0.008	0.1611	1
Rucervus eldii	SYSM0041	SYSM0042	98116	1	0	0.0829	0.0079	0.1582	1
Rucervus eldii	SYSM0041	SYSM0045	98425	1	0	0.0809	0.0075	0.1559	1
Rucervus eldii	SYSM0038	SYSM0044	99023	1	0	0.0807	0.0061	0.154	1
Rucervus eldii	SYSM0041	SYSM0044	98852	1	0	0.0793	0.0074	0.1534	1
Rucervus eldii	SYSM0037	SYSM0041	97241	1	0	0.0804	0.008	0.1519	1
Rucervus eldii	SYSM0038	SYSM0045	98596	1	0	0.0808	0.0066	0.1516	1
Rucervus eldii	SYSM0035	SYSM0038	97496	1	0	0.0792	0.0067	0.1507	1
Rucervus eldii	SYSM0037	SYSM0038	97403	1	0	0.0813	0.0074	0.1486	1
Rucervus eldii	SYSM0041	SYSM0052	98516	1	0	0.0785	0.0081	0.1485	1
Rucervus eldii	SYSM0038	SYSM0047	98920	1	0	0.0792	0.0067	0.1484	1
Rucervus eldii	SYSM0036	SYSM0038	97095	1	0	0.0782	0.007	0.1471	1
Rucervus eldii	SYSM0041	SYSM0047	98754	1	0	0.0785	0.0085	0.1467	1
Rucervus eldii	SYSM0041	SYSM0043	97932	1	0	0.0748	0.0075	0.1448	1
Rucervus eldii	LAO001	SYSM0038	100632	1	0	0.1148	0.0154	0.1442	1
Rucervus eldii	LAO001	SYSM0041	100458	1	0	0.1117	0.0164	0.1411	1
Rucervus eldii	SYSM0038	SYSM0052	98687	1	0	0.0786	0.0082	0.1406	1
Rucervus eldii	SYSM0041	SYSM0053	97474	1	0	0.0731	0.0088	0.1346	1
Rucervus eldii	SYSM0035	SYSM0041	97332	1	0	0.0711	0.0083	0.1322	1
Rucervus eldii	SYSM0038	SYSM0053	97647	1	0	0.0731	0.0082	0.1298	1
Rucervus eldii	SYSM0038	SYSM0043	98098	1	0	0.073	0.0084	0.1289	1
Rucervus eldii	SYSM0036	SYSM0041	96933	1	0	0.0713	0.0094	0.1273	1
Rucervus eldii	SYSM0038	SYSM0042	98289	1	0	0.0744	0.0094	0.1244	1
Rucervus eldii	SYSM0038	SYSM0046	96934	1	0	0.0673	0.0076	0.1221	1
Rucervus eldii	CAM001A	SYSM0038	97592	1	0	0.0762	0.0094	0.1211	1
Rucervus eldii	SYSM0039	SYSM0040	89603	1	0	0.0844	0.0161	0.1209	1
Rucervus eldii	SYSM0048	SYSM0051	98543	1	0	0.0649	0.0143	0.1185	1
Rucervus eldii	SYSM0041	SYSM0046	96764	1	0	0.0658	0.0093	0.1175	1
Rucervus eldii	CAM004A	SYSM0041	96941	1	0	0.0773	0.012	0.1147	1
Rucervus eldii	CAM006A	SYSM0041	97608	1	0	0.0748	0.012	0.1117	1
Rucervus eldii	SYSM0040	SYSM0051	93210	1	0	0.0602	0.0138	0.1114	1
Rucervus eldii	CAM004A	SYSM0038	97101	1	0	0.0765	0.0112	0.1106	1
Rucervus eldii	LAO002	SYSM0039	94362	1	0	0.1043	0.0202	0.108	1
Rucervus eldii	CAM006A	SYSM0038	97783	1	0	0.0742	0.0115	0.1069	1
Rucervus eldii	SYSM0049	SYSM0051	97809	1	0	0.062	0.0153	0.1063	1
Rucervus eldii	CAM007A	SYSM0041	97089	1	0	0.0747	0.0137	0.1038	1
Rucervus eldii	CAM001A	SYSM0041	97419	1	0	0.0709	0.0121	0.1035	1
Rucervus eldii	CAM008A	SYSM0038	96918	1	0	0.0719	0.0117	0.1029	1
Rucervus eldii	SYSM0048	SYSM0049	97725	1	0	0.059	0.0159	0.0978	1
Rucervus eldii	CAM007A	SYSM0038	97258	1	0	0.0735	0.0134	0.0973	1
Rucervus eldii	CAM002A	SYSM0041	96484	1	0	0.0695	0.0133	0.0953	1
Rucervus eldii	SYSM0040	SYSM0048	93132	1	0	0.0538	0.0139	0.0943	1
Rucervus eldii	SYSM0039	SYSM0051	93788	1	0	0.0684	0.0141	0.0932	1
Rucervus eldii	SYSM0044	SYSM0051	97491	1	0	0.0575	0.0157	0.0928	1
Rucervus eldii	SYSM0034	SYSM0051	96336	1	0	0.061	0.0167	0.0924	1
Rucervus eldii	CAM002A	SYSM0038	96649	1	0	0.069	0.0128	0.0919	1
Rucervus eldii	SYSM0042	SYSM0051	96772	1	0	0.058	0.0166	0.087	1
Rucervus eldii	CAM004A	CAM006A	93337	1	0	0.0687	0.0205	0.0869	1
Rucervus eldii	CAM008A	SYSM0041	96753	1	0	0.068	0.0149	0.0854	1
Rucervus eldii	SYSM0051	SYSM0052	97174	1	0	0.0567	0.0164	0.0854	1
Rucervus eldii	SYSM0034	SYSM0040	91306	1	0	0.0557	0.0162	0.0844	1
Rucervus eldii	LAO002	SYSM0051	99233	1	0	0.0801	0.0202	0.0827	1
Rucervus eldii	CAM004A	CAM007A	92795	1	0	0.0695	0.0216	0.0819	1
Rucervus eldii	SYSM0037	SYSM0051	95904	1	0	0.0565	0.0167	0.0804	1
Rucervus eldii	SYSM0039	SYSM0048	93697	1	0	0.0612	0.0142	0.0789	1
Rucervus eldii	LAO001	SYSM0051	99085	1	0	0.0767	0.0225	0.0754	1
Rucervus eldii	SYSM0045	SYSM0051	97065	1	0	0.0556	0.0171	0.0753	1
Rucervus eldii	SYSM0034	SYSM0048	96251	1	0	0.0547	0.0171	0.0735	1
Rucervus eldii	SYSM0034	SYSM0039	91633	1	0	0.0626	0.0163	0.0729	1
Rucervus eldii	SYSM0047	SYSM0051	97405	1	0	0.0552	0.0176	0.0716	1
Rucervus eldii	SYSM0045	SYSM0048	96978	1	0	0.0516	0.0163	0.0711	1
Rucervus eldii	SYSM0040	SYSM0049	92395	1	0	0.0511	0.0162	0.0702	1
Rucervus eldii	CAM001A	CAM004A	93101	1	0	0.0641	0.0211	0.0693	1
Rucervus eldii	CAM006A	CAM007A	93430	1	0	0.0644	0.0218	0.0677	1
Rucervus eldii	SYSM0043	SYSM0051	96589	1	0	0.0537	0.0176	0.0676	1
Rucervus eldii	SYSM0044	SYSM0048	97405	1	0	0.0509	0.0165	0.0673	1
Rucervus eldii	CAM004A	LAO002	96163	1	0	0.0782	0.0229	0.0671	1
Rucervus eldii	CAM006A	CAM008A	93108	1	0	0.0632	0.0218	0.0654	1
Rucervus eldii	LAO002	SYSM0048	99122	1	0	0.0699	0.02	0.0644	1
Rucervus eldii	CAM002A	CAM004A	92233	1	0	0.0654	0.0227	0.0638	1
Rucervus eldii	CAM006A	LAO002	96846	1	0	0.074	0.0223	0.0623	1
Rucervus eldii	CAM004A	CAM008A	92496	1	0	0.0638	0.0223	0.0615	1
Rucervus eldii	CAM001A	CAM002A	92702	1	0	0.0602	0.0211	0.0604	1
Rucervus eldii	SYSM0048	SYSM0052	97087	1	0	0.0508	0.0176	0.0594	1
Rucervus eldii	SYSM0034	SYSM0049	95495	1	0	0.0526	0.0184	0.0585	1
Rucervus eldii	SYSM0051	SYSM0053	96147	1	0	0.0535	0.0188	0.0583	1
Rucervus eldii	CAM004A	LAO001	96040	1	0	0.0739	0.0247	0.0581	1
Rucervus eldii	CAM001A	CAM008A	92932	1	0	0.0599	0.0214	0.0575	1
Rucervus eldii	SYSM0039	SYSM0049	93000	1	0	0.0584	0.0176	0.0574	1
Rucervus eldii	SYSM0047	SYSM0048	97304	1	0	0.05	0.0175	0.057	1
Rucervus eldii	SYSM0039	SYSM0050	86817	1	0	0.0999	0.0359	0.0562	1
Rucervus eldii	CAM007A	LAO002	96317	1	0	0.0732	0.0235	0.0553	1
Rucervus eldii	SYSM0037	SYSM0048	95816	1	0	0.0512	0.0183	0.0547	1
Rucervus eldii	CAM001A	LAO002	96657	1	0	0.0704	0.0226	0.054	1
Rucervus eldii	SYSM0040	SYSM0044	92134	1	0	0.0467	0.0167	0.0524	1
Rucervus eldii	LAO002	SYSM0040	93785	1	0	0.0649	0.0207	0.0516	1
Rucervus eldii	CAM002A	CAM007A	92382	1	0	0.0613	0.0229	0.0511	1
Rucervus eldii	CAM001A	CAM006A	93766	1	0	0.0583	0.0215	0.0502	1
Rucervus eldii	CAM002A	LAO002	95720	1	0	0.0711	0.0238	0.0502	1
Rucervus eldii	SYSM0040	SYSM0042	91389	1	0	0.0469	0.0171	0.0496	1
Rucervus eldii	CAM006A	LAO001	96706	1	0	0.0698	0.0247	0.0495	1
Rucervus eldii	LAO001	SYSM0048	98996	1	0	0.0649	0.0225	0.0494	1
Rucervus eldii	LAO002	SYSM0049	98379	1	0	0.066	0.022	0.0484	1
Rucervus eldii	SYSM0043	SYSM0048	96514	1	0	0.0484	0.018	0.0484	1
Rucervus eldii	CAM002A	CAM006A	92866	1	0	0.0613	0.0233	0.0483	1
Rucervus eldii	SYSM0035	SYSM0048	95887	1	0	0.0494	0.0185	0.0483	1
Rucervus eldii	CAM001A	CAM007A	93261	1	0	0.06	0.0227	0.0478	1
Rucervus eldii	CAM007A	LAO001	96194	1	0	0.07	0.0254	0.0466	1
Rucervus eldii	CAM001A	LAO001	96522	1	0	0.0673	0.0241	0.0464	1
Rucervus eldii	LAO001	SYSM0039	94238	1	0	0.0719	0.0239	0.0455	1
Rucervus eldii	SYSM0039	SYSM0044	92735	1	0	0.0535	0.0179	0.0454	1
Rucervus eldii	LAO002	SYSM0034	96922	1	0	0.0649	0.0224	0.0442	0.5
Rucervus eldii	SYSM0049	SYSM0052	96353	1	0	0.0495	0.0193	0.0434	0.5
Rucervus eldii	SYSM0035	SYSM0051	95979	1	0	0.0495	0.0189	0.0428	0.5
Rucervus eldii	SYSM0034	SYSM0037	93610	1	0	0.0509	0.0199	0.0424	0.5
Rucervus eldii	CAM002A	LAO001	95601	1	0	0.0676	0.0252	0.0421	0.5
Rucervus eldii	CAM007A	CAM008A	92615	1	0	0.0612	0.0242	0.0421	0.5
Rucervus eldii	SYSM0039	SYSM0052	92341	1	0	0.0534	0.0186	0.0414	0.5
Rucervus eldii	SYSM0042	SYSM0048	96686	1	0	0.0488	0.0189	0.0414	0.5
Rucervus eldii	CAM008A	LAO002	95971	1	0	0.067	0.0243	0.0398	0.5
Rucervus eldii	SYSM0038	SYSM0050	92991	1	0	0.0971	0.0377	0.0397	0.5
Rucervus eldii	SYSM0040	SYSM0052	91797	1	0	0.0466	0.0183	0.0396	0.5
Rucervus eldii	SYSM0039	SYSM0042	91941	1	0	0.0516	0.0181	0.0392	0.5
Rucervus eldii	SYSM0036	SYSM0051	95590	1	0	0.0482	0.0189	0.038	0.5
Rucervus eldii	SYSM0039	SYSM0047	92609	1	0	0.0541	0.0196	0.0379	0.5
Rucervus eldii	CAM010A	SYSM0041	82986	1	0	0.0631	0.0232	0.0366	0.5
Rucervus eldii	SYSM0035	SYSM0039	91234	1	0	0.0521	0.0191	0.0363	0.5
Rucervus eldii	SYSM0037	SYSM0039	91086	1	0	0.0513	0.0185	0.0363	0.5
Rucervus eldii	SYSM0037	SYSM0049	95060	1	0	0.0494	0.0201	0.0354	0.5
Rucervus eldii	SYSM0037	SYSM0040	90525	1	0	0.0448	0.0179	0.0351	0.5
Rucervus eldii	LAO001	SYSM0040	93670	1	0	0.0609	0.0236	0.035	0.5
Rucervus eldii	SYSM0039	SYSM0045	92241	1	0	0.05	0.0182	0.035	0.5
Rucervus eldii	CAM010A	SYSM0038	83150	1	0	0.0618	0.0226	0.0349	0.5
Rucervus eldii	SYSM0040	SYSM0045	91676	1	0	0.0442	0.0177	0.0343	0.5
Rucervus eldii	SYSM0036	SYSM0048	95505	1	0	0.0478	0.0195	0.0338	0.5
Rucervus eldii	SYSM0040	SYSM0043	91186	1	0	0.0434	0.0176	0.0335	0.5
Rucervus eldii	SYSM0048	SYSM0053	96040	1	0	0.0473	0.0193	0.0334	0.5
Rucervus eldii	LAO001	SYSM0049	98243	1	0	0.0629	0.0249	0.0331	0.5
Rucervus eldii	SYSM0044	SYSM0047	96269	1	0	0.0451	0.0187	0.0319	0.5
Rucervus eldii	CAM008A	LAO001	95843	1	0	0.0641	0.0257	0.0314	0.5
Rucervus eldii	SYSM0044	SYSM0049	96676	1	0	0.0471	0.0196	0.0308	0.5
Rucervus eldii	SYSM0046	SYSM0051	95439	1	0	0.0469	0.0194	0.0308	0.5
Rucervus eldii	SYSM0040	SYSM0047	92031	1	0	0.045	0.0187	0.0302	0.5
Rucervus eldii	LAO001	SYSM0034	96770	1	0	0.0608	0.0245	0.0298	0.5
Rucervus eldii	LAO002	SYSM0037	96462	1	0	0.0599	0.0234	0.0296	0.5
Rucervus eldii	CAM004A	SYSM0051	95601	1	0	0.0538	0.0221	0.0292	0.5
Rucervus eldii	LAO002	SYSM0044	98068	1	0	0.0573	0.0223	0.0289	0.5
Rucervus eldii	CAM006A	SYSM0051	96271	1	0	0.0515	0.0213	0.028	0.5
Rucervus eldii	LAO002	SYSM0045	97645	1	0	0.0592	0.0235	0.028	0.5
Rucervus eldii	SYSM0041	SYSM0050	92830	1	0	0.0912	0.0384	0.0276	0.5
Rucervus eldii	LAO002	SYSM0042	97344	1	0	0.06	0.024	0.027	0.5
Rucervus eldii	LAO002	SYSM0052	97740	1	0	0.058	0.0234	0.0256	0.5
Rucervus eldii	LAO002	SYSM0047	97972	1	0	0.0564	0.0231	0.023	0.5
Rucervus eldii	SYSM0039	SYSM0043	91759	1	0	0.0467	0.0191	0.0221	0.5
Rucervus eldii	SYSM0039	SYSM0053	91315	1	0	0.047	0.0193	0.0221	0.5
Rucervus eldii	SYSM0034	SYSM0052	94876	1	0	0.0455	0.02	0.0213	0
Rucervus eldii	SYSM0044	SYSM0045	95963	1	0	0.044	0.0195	0.021	0
Rucervus eldii	CAM002A	CAM008A	92034	1	0	0.0568	0.0253	0.0207	0
Rucervus eldii	SYSM0036	SYSM0039	90789	1	0	0.048	0.0208	0.0166	0
Rucervus eldii	SYSM0035	SYSM0040	90675	1	0	0.0429	0.0194	0.0164	0
Rucervus eldii	SYSM0045	SYSM0047	95846	1	0	0.0444	0.0202	0.016	0
Rucervus eldii	CAM007A	SYSM0051	95776	1	0	0.0511	0.0231	0.0155	0
Rucervus eldii	SYSM0042	SYSM0049	95947	1	0	0.0457	0.021	0.0144	0
Rucervus eldii	SYSM0040	SYSM0053	90722	1	0	0.0419	0.0192	0.0142	0
Rucervus eldii	LAO001	SYSM0045	97508	1	0	0.0561	0.0256	0.0131	0
Rucervus eldii	SYSM0045	SYSM0049	96241	1	0	0.0462	0.0214	0.0131	0
Rucervus eldii	SYSM0034	SYSM0045	94779	1	0	0.0459	0.0213	0.0129	0
Rucervus eldii	SYSM0046	SYSM0048	95347	1	0	0.0433	0.0201	0.0128	0
Rucervus eldii	LAO001	SYSM0044	97938	1	0	0.0541	0.0247	0.0123	0
Rucervus eldii	SYSM0043	SYSM0044	95474	1	0	0.0434	0.0202	0.0123	0
Rucervus eldii	LAO002	SYSM0036	96152	1	0	0.0533	0.0241	0.0119	0
Rucervus eldii	SYSM0049	SYSM0053	95322	1	0	0.0463	0.0217	0.0119	0
Rucervus eldii	CAM004A	SYSM0048	95512	1	0	0.048	0.0222	0.0118	0
Rucervus eldii	LAO002	SYSM0043	97146	1	0	0.0525	0.0238	0.0117	0
Rucervus eldii	LAO002	SYSM0053	96702	1	0	0.0545	0.0248	0.0116	0
Rucervus eldii	SYSM0043	SYSM0047	95365	1	0	0.0433	0.0204	0.0107	0
Rucervus eldii	LAO001	SYSM0037	96325	1	0	0.0565	0.0263	0.0105	0
Rucervus eldii	SYSM0036	SYSM0040	90243	1	0	0.0416	0.0195	0.0105	0
Rucervus eldii	CAM001A	SYSM0051	96089	1	0	0.0484	0.0226	0.0104	0
Rucervus eldii	SYSM0042	SYSM0044	95661	1	0	0.044	0.0208	0.0104	0
Rucervus eldii	LAO001	SYSM0042	97205	1	0	0.056	0.026	0.0103	0
Rucervus eldii	CAM006A	SYSM0048	96177	1	0	0.047	0.022	0.0102	0
Rucervus eldii	SYSM0034	SYSM0044	95194	1	0	0.0445	0.0209	0.0101	0
Rucervus eldii	CAM001A	SYSM0048	95978	1	0	0.046	0.0215	0.01	0
Rucervus eldii	CAM002A	SYSM0051	95146	1	0	0.0493	0.0231	0.0098	0
Rucervus eldii	LAO001	SYSM0052	97606	1	0	0.0557	0.026	0.0097	0
Rucervus eldii	SYSM0043	SYSM0045	95024	1	0	0.0426	0.0202	0.0094	0
Rucervus eldii	LAO002	SYSM0035	96565	1	0	0.0515	0.024	0.008	0
Rucervus eldii	SYSM0034	SYSM0042	94478	1	0	0.045	0.0215	0.0078	0
Rucervus eldii	CAM006A	SYSM0039	91440	1	0	0.0478	0.0225	0.0066	0
Rucervus eldii	SYSM0042	SYSM0047	95531	1	0	0.0441	0.0214	0.0056	0
Rucervus eldii	CAM004A	SYSM0039	90764	1	0	0.0465	0.0222	0.005	0
Rucervus eldii	SYSM0035	SYSM0049	95168	1	0	0.0447	0.0218	0.0044	0
Rucervus eldii	SYSM0042	SYSM0043	94751	1	0	0.0439	0.0216	0.0035	0
Rucervus eldii	LAO001	SYSM0047	97834	1	0	0.0529	0.0258	0.0033	0
Rucervus eldii	SYSM0042	SYSM0045	95208	1	0	0.0434	0.0216	0.0009	0
Rucervus eldii	SYSM0039	SYSM0046	90647	1	0	0.0403	0.02	0.0008	0
Rucervus eldii	CAM007A	SYSM0048	95648	1	0	0.0463	0.0231	0.0007	0
Rucervus eldii	SYSM0034	SYSM0047	95097	1	0	0.0437	0.022	-0.0007	0
Rucervus eldii	CAM001A	SYSM0039	91255	1	0	0.0457	0.0232	-0.0017	0
Rucervus eldii	SYSM0047	SYSM0049	96573	1	0	0.043	0.0218	-0.0025	0
Rucervus eldii	LAO001	SYSM0053	96566	1	0	0.0521	0.0266	-0.0027	0
Rucervus eldii	SYSM0037	SYSM0052	94430	1	0	0.0435	0.0221	-0.0027	0
Rucervus eldii	CAM007A	SYSM0039	90915	1	0	0.0469	0.0241	-0.0031	0
Rucervus eldii	SYSM0035	SYSM0045	94442	1	0	0.0422	0.0216	-0.0042	0
Rucervus eldii	SYSM0034	SYSM0035	93728	1	0	0.0434	0.0223	-0.0045	0
Rucervus eldii	SYSM0043	SYSM0049	95757	1	0	0.0424	0.022	-0.0063	0
Rucervus eldii	SYSM0035	SYSM0044	94888	1	0	0.0407	0.0212	-0.0073	0
Rucervus eldii	LAO002	SYSM0046	95995	1	0	0.047	0.0252	-0.0082	0
Rucervus eldii	CAM002A	SYSM0039	90315	1	0	0.0435	0.0235	-0.0083	0
Rucervus eldii	CAM008A	SYSM0051	95403	1	0	0.047	0.0248	-0.0083	0
Rucervus eldii	CAM008A	SYSM0048	95323	1	0	0.0442	0.0234	-0.0085	0
Rucervus eldii	LAO001	SYSM0035	96416	1	0	0.0498	0.0265	-0.0086	0
Rucervus eldii	SYSM0037	SYSM0045	94385	1	0	0.0424	0.0223	-0.0088	0
Rucervus eldii	LAO001	SYSM0043	97014	1	0	0.05	0.0266	-0.0089	0
Rucervus eldii	SYSM0044	SYSM0052	96059	1	0	0.0409	0.0215	-0.009	0
Rucervus eldii	SYSM0036	SYSM0049	94774	1	0	0.0425	0.0224	-0.0096	0
Rucervus eldii	CAM004A	SYSM0040	90193	1	0	0.0407	0.0218	-0.0099	0
Rucervus eldii	SYSM0034	SYSM0053	93857	1	0	0.0419	0.0222	-0.0102	0
Rucervus eldii	CAM006A	SYSM0040	90885	1	0	0.0412	0.022	-0.0103	0
Rucervus eldii	CAM002A	SYSM0048	95051	1	0	0.0427	0.023	-0.0111	0
Rucervus eldii	CAM010A	LAO002	82306	1	0	0.0618	0.0336	-0.0113	0
Rucervus eldii	SYSM0034	SYSM0043	94296	1	0	0.0428	0.023	-0.0126	0
Rucervus eldii	SYSM0040	SYSM0046	90063	1	0	0.037	0.02	-0.0132	0
Rucervus eldii	CAM006A	SYSM0034	93974	1	0	0.0454	0.0248	-0.0145	0
Rucervus eldii	LAO001	SYSM0036	96008	1	0	0.0496	0.0275	-0.0145	0
Rucervus eldii	SYSM0052	SYSM0053	94722	1	0	0.0406	0.0221	-0.0153	0
Rucervus eldii	CAM007A	SYSM0040	90407	1	0	0.0416	0.0231	-0.0156	0
Rucervus eldii	CAM004A	SYSM0049	94768	1	0	0.0452	0.0251	-0.0169	0
Rucervus eldii	SYSM0037	SYSM0044	94779	1	0	0.04	0.0222	-0.0179	0
Rucervus eldii	SYSM0045	SYSM0052	95614	1	0	0.0404	0.0224	-0.018	0
Rucervus eldii	SYSM0037	SYSM0042	94065	1	0	0.042	0.0233	-0.0186	0
Rucervus eldii	CAM008A	SYSM0039	90602	1	0	0.0432	0.0256	-0.0194	0
Rucervus eldii	SYSM0035	SYSM0047	94774	1	0	0.0397	0.0221	-0.0194	0
Rucervus eldii	SYSM0036	SYSM0045	94046	1	0	0.0397	0.0222	-0.0201	0
Rucervus eldii	CAM004A	SYSM0034	93345	1	0	0.0465	0.0265	-0.0215	0
Rucervus eldii	SYSM0034	SYSM0036	93341	1	0	0.043	0.0242	-0.0216	0
Rucervus eldii	CAM001A	SYSM0040	90678	1	0	0.0383	0.0223	-0.0222	0
Rucervus eldii	CAM006A	SYSM0049	95445	1	0	0.0427	0.0247	-0.0233	0
Rucervus eldii	CAM001A	SYSM0049	95246	1	0	0.0419	0.0243	-0.0236	0
Rucervus eldii	SYSM0044	SYSM0053	95019	1	0	0.0401	0.0228	-0.0241	0
Rucervus eldii	CAM006A	CAM010A	79726	1	0	0.0546	0.0311	-0.0242	0
Rucervus eldii	SYSM0036	SYSM0044	94471	1	0	0.0392	0.0226	-0.0253	0
Rucervus eldii	SYSM0042	SYSM0052	95314	1	0	0.0407	0.0234	-0.0254	0
Rucervus eldii	CAM007A	SYSM0049	94921	1	0	0.0424	0.025	-0.0264	0
Rucervus eldii	SYSM0036	SYSM0037	92919	1	0	0.0403	0.0234	-0.0273	0
Rucervus eldii	SYSM0037	SYSM0053	93451	1	0	0.0396	0.0231	-0.0276	0
Rucervus eldii	SYSM0045	SYSM0046	93901	1	0	0.0386	0.0224	-0.0279	0
Rucervus eldii	CAM001A	SYSM0045	94554	1	0	0.0409	0.0243	-0.0283	0
Rucervus eldii	CAM002A	SYSM0040	89785	1	0	0.0395	0.0239	-0.0293	0
Rucervus eldii	CAM004A	SYSM0037	92902	1	0	0.0446	0.0266	-0.0297	0
Rucervus eldii	CAM007A	SYSM0034	93469	1	0	0.0443	0.0266	-0.0306	0
Rucervus eldii	CAM010A	LAO001	82194	1	0	0.0594	0.0362	-0.0312	0
Rucervus eldii	CAM001A	SYSM0034	93793	1	0	0.0431	0.0261	-0.0316	0
Rucervus eldii	LAO001	SYSM0046	95866	1	0	0.0454	0.0284	-0.0319	0
Rucervus eldii	SYSM0035	SYSM0036	93030	1	0	0.0389	0.0231	-0.032	0
Rucervus eldii	SYSM0037	SYSM0047	94673	1	0	0.0391	0.0235	-0.0326	0
Rucervus eldii	CAM004A	CAM010A	79142	1	0	0.0555	0.0331	-0.0328	0
Rucervus eldii	CAM006A	SYSM0037	93566	1	0	0.0416	0.0255	-0.0342	0
Rucervus eldii	CAM001A	SYSM0044	94935	1	0	0.0376	0.0236	-0.0357	0
Rucervus eldii	SYSM0035	SYSM0037	93305	1	0	0.0393	0.0241	-0.0371	0
Rucervus eldii	SYSM0047	SYSM0052	95939	1	0	0.0386	0.0237	-0.0372	0
Rucervus eldii	SYSM0046	SYSM0049	94615	1	0	0.0375	0.0233	-0.0383	0
Rucervus eldii	CAM002A	SYSM0049	94320	1	0	0.0419	0.0265	-0.0389	0
Rucervus eldii	SYSM0035	SYSM0052	94528	1	0	0.0382	0.0237	-0.0395	0
Rucervus eldii	SYSM0044	SYSM0046	94325	1	0	0.0364	0.0227	-0.0405	0
Rucervus eldii	SYSM0036	SYSM0043	93573	1	0	0.0369	0.0231	-0.0411	0
Rucervus eldii	CAM004A	SYSM0045	94059	1	0	0.0401	0.026	-0.0416	0
Rucervus eldii	SYSM0045	SYSM0053	94609	1	0	0.0384	0.0242	-0.0425	0
Rucervus eldii	SYSM0034	SYSM0046	93185	1	0	0.0386	0.0244	-0.0428	0
Rucervus eldii	CAM002A	SYSM0034	92903	1	0	0.0413	0.0269	-0.0436	0
Rucervus eldii	CAM008A	SYSM0040	90051	1	0	0.0373	0.0248	-0.0441	0
Rucervus eldii	CAM001A	SYSM0047	94835	1	0	0.0365	0.0242	-0.0443	0
Rucervus eldii	SYSM0042	SYSM0053	94287	1	0	0.0392	0.0248	-0.0443	0
Rucervus eldii	SYSM0037	SYSM0043	93883	1	0	0.0391	0.0249	-0.0449	0
Rucervus eldii	CAM004A	SYSM0044	94436	1	0	0.0378	0.0254	-0.0453	0
Rucervus eldii	CAM007A	SYSM0037	93049	1	0	0.0411	0.0273	-0.0482	0
Rucervus eldii	SYSM0036	SYSM0047	94365	1	0	0.0378	0.0245	-0.0482	0
Rucervus eldii	SYSM0043	SYSM0046	93432	1	0	0.0359	0.0232	-0.0487	0
Rucervus eldii	SYSM0035	SYSM0043	93949	1	0	0.0357	0.0234	-0.0489	0
Rucervus eldii	SYSM0036	SYSM0052	94121	1	0	0.0381	0.0249	-0.0502	0
Rucervus eldii	SYSM0046	SYSM0047	94230	1	0	0.0368	0.024	-0.0504	0
Rucervus eldii	CAM006A	SYSM0045	94722	1	0	0.0385	0.0262	-0.0507	0
Rucervus eldii	CAM004A	SYSM0042	93748	1	0	0.0404	0.0275	-0.0509	0
Rucervus eldii	CAM004A	SYSM0047	94353	1	0	0.0373	0.0259	-0.0514	0
Rucervus eldii	CAM006A	SYSM0042	94407	1	0	0.0395	0.0269	-0.0514	0
Rucervus eldii	CAM007A	SYSM0045	94226	1	0	0.0385	0.0265	-0.0526	0
Rucervus eldii	SYSM0035	SYSM0042	94154	1	0	0.0374	0.0249	-0.0526	0
Rucervus eldii	CAM006A	SYSM0044	95125	1	0	0.0366	0.0255	-0.0528	0
Rucervus eldii	CAM001A	SYSM0037	93378	1	0	0.0398	0.0271	-0.0529	0
Rucervus eldii	CAM006A	SYSM0052	94823	1	0	0.0377	0.0261	-0.0531	0
Rucervus eldii	SYSM0043	SYSM0052	95142	1	0	0.0378	0.0252	-0.0545	0
Rucervus eldii	CAM004A	SYSM0052	94138	1	0	0.0393	0.0274	-0.0547	0
Rucervus eldii	CAM008A	SYSM0034	93145	1	0	0.042	0.0288	-0.0556	0
Rucervus eldii	SYSM0036	SYSM0042	93757	1	0	0.0377	0.0254	-0.056	0
Rucervus eldii	CAM001A	SYSM0035	93452	1	0	0.0357	0.0256	-0.0592	0
Rucervus eldii	CAM007A	CAM010A	79257	1	0	0.0528	0.0358	-0.0599	0
Rucervus eldii	CAM006A	SYSM0047	95019	1	0	0.0361	0.0263	-0.0609	0
Rucervus eldii	CAM008A	SYSM0049	94588	1	0	0.0387	0.0279	-0.061	0
Rucervus eldii	SYSM0047	SYSM0053	94916	1	0	0.0368	0.0255	-0.0613	0
Rucervus eldii	CAM007A	SYSM0044	94618	1	0	0.038	0.0275	-0.0614	0
Rucervus eldii	CAM007A	SYSM0042	93881	1	0	0.038	0.0276	-0.0618	0
Rucervus eldii	CAM008A	SYSM0045	93857	1	0	0.0389	0.0278	-0.0619	0
Rucervus eldii	CAM007A	SYSM0052	94285	1	0	0.0372	0.0273	-0.0631	0
Rucervus eldii	SYSM0042	SYSM0046	93606	1	0	0.0357	0.025	-0.0637	0
Rucervus eldii	CAM008A	SYSM0044	94267	1	0	0.0357	0.0264	-0.0638	0
Rucervus eldii	CAM004A	SYSM0043	93553	1	0	0.0363	0.0272	-0.0649	0
Rucervus eldii	CAM002A	SYSM0037	92466	1	0	0.0394	0.0287	-0.0656	0
Rucervus eldii	CAM001A	SYSM0042	94215	1	0	0.0369	0.0276	-0.0673	0
Rucervus eldii	CAM004A	SYSM0053	93143	1	0	0.0369	0.0278	-0.0676	0
Rucervus eldii	CAM007A	SYSM0047	94507	1	0	0.0363	0.0275	-0.0682	0
Rucervus eldii	SYSM0037	SYSM0046	92742	1	0	0.0362	0.0258	-0.0682	0
Rucervus eldii	CAM008A	SYSM0047	94180	1	0	0.0364	0.0273	-0.0688	0
Rucervus eldii	CAM004A	SYSM0035	92976	1	0	0.0381	0.0287	-0.0694	0
Rucervus eldii	CAM001A	SYSM0052	94619	1	0	0.0361	0.0274	-0.0696	0
Rucervus eldii	CAM006A	SYSM0053	93793	1	0	0.035	0.0268	-0.07	0
Rucervus eldii	CAM002A	SYSM0045	93596	1	0	0.0368	0.0279	-0.0705	0
Rucervus eldii	CAM001A	SYSM0043	94051	1	0	0.0346	0.0266	-0.0709	0
Rucervus eldii	CAM001A	CAM010A	79477	1	0	0.0474	0.0347	-0.0713	0
Rucervus eldii	CAM001A	SYSM0036	93061	1	0	0.0356	0.0272	-0.0713	0
Rucervus eldii	SYSM0043	SYSM0053	94124	1	0	0.0363	0.0262	-0.0717	0
Rucervus eldii	SYSM0035	SYSM0053	93535	1	0	0.0352	0.0261	-0.0755	0
Rucervus eldii	SYSM0035	SYSM0046	92853	1	0	0.0334	0.0249	-0.0759	0
Rucervus eldii	CAM006A	SYSM0035	93641	1	0	0.0356	0.0281	-0.0778	0
Rucervus eldii	CAM006A	SYSM0043	94206	1	0	0.0337	0.0272	-0.0783	0
Rucervus eldii	CAM002A	SYSM0044	94032	1	0	0.0335	0.0273	-0.0784	0
Rucervus eldii	CAM002A	CAM010A	78641	1	0	0.0493	0.0367	-0.0788	0
Rucervus eldii	CAM008A	CAM010A	78961	1	0	0.0491	0.0367	-0.0794	0
Rucervus eldii	CAM002A	SYSM0042	93331	1	0	0.0372	0.0294	-0.0795	0
Rucervus eldii	CAM004A	SYSM0036	92590	1	0	0.0367	0.0294	-0.0797	0
Rucervus eldii	CAM008A	SYSM0043	93400	1	0	0.034	0.0274	-0.0803	0
Rucervus eldii	CAM008A	SYSM0037	92703	1	0	0.0383	0.0301	-0.0808	0
Rucervus eldii	SYSM0046	SYSM0052	93982	1	0	0.033	0.0255	-0.0817	0
Rucervus eldii	CAM010A	SYSM0039	77349	1	0	0.0383	0.0364	-0.0818	0
Rucervus eldii	CAM007A	SYSM0035	93113	1	0	0.0357	0.0289	-0.0825	0
Rucervus eldii	CAM008A	SYSM0035	92810	1	0	0.0349	0.0282	-0.083	0
Rucervus eldii	CAM007A	SYSM0043	93705	1	0	0.0344	0.0284	-0.0834	0
Rucervus eldii	SYSM0036	SYSM0046	92489	1	0	0.0338	0.0259	-0.0841	0
Rucervus eldii	CAM007A	SYSM0053	93282	1	0	0.0355	0.0291	-0.0854	0
Rucervus eldii	CAM001A	SYSM0046	92898	1	0	0.0324	0.027	-0.0856	0
Rucervus eldii	CAM002A	SYSM0052	93694	1	0	0.0363	0.0297	-0.0861	0
Rucervus eldii	CAM002A	SYSM0047	93929	1	0	0.0336	0.0284	-0.0866	0
Rucervus eldii	SYSM0036	SYSM0053	93123	1	0	0.0345	0.0273	-0.0892	0
Rucervus eldii	CAM001A	SYSM0053	93641	1	0	0.0326	0.028	-0.0893	0
Rucervus eldii	CAM010A	SYSM0051	81725	1	0	0.0438	0.0367	-0.0926	0
Rucervus eldii	CAM006A	SYSM0036	93261	1	0	0.0333	0.029	-0.093	0
Rucervus eldii	CAM004A	SYSM0046	92466	1	0	0.0336	0.0293	-0.0939	0
Rucervus eldii	CAM002A	SYSM0043	93114	1	0	0.032	0.0284	-0.0955	0
Rucervus eldii	CAM008A	SYSM0042	93606	1	0	0.0346	0.0302	-0.0956	0
Rucervus eldii	LAO002	SYSM0050	92067	1	0	0.0687	0.0606	-0.098	0
Rucervus eldii	CAM008A	SYSM0036	92424	1	0	0.0344	0.0301	-0.0994	0
Rucervus eldii	CAM008A	SYSM0052	93950	1	0	0.0338	0.0301	-0.0995	0
Rucervus eldii	CAM007A	SYSM0036	92762	1	0	0.0341	0.0308	-0.1027	0
Rucervus eldii	CAM002A	SYSM0053	92692	1	0	0.0326	0.03	-0.1051	0
Rucervus eldii	CAM002A	SYSM0035	92563	1	0	0.032	0.0299	-0.1068	0
Rucervus eldii	CAM006A	SYSM0046	93092	1	0	0.0311	0.0293	-0.1077	0
Rucervus eldii	SYSM0046	SYSM0053	92971	1	0	0.0316	0.0281	-0.1147	0
Rucervus eldii	CAM002A	SYSM0036	92186	1	0	0.0327	0.0315	-0.1162	0
Rucervus eldii	CAM008A	SYSM0046	92270	1	0	0.0319	0.0305	-0.1168	0
Rucervus eldii	CAM010A	SYSM0048	81657	1	0	0.0392	0.0374	-0.1186	0
Rucervus eldii	CAM007A	SYSM0046	92596	1	0	0.032	0.0318	-0.123	0
Rucervus eldii	CAM008A	SYSM0053	92979	1	0	0.0315	0.0319	-0.1247	0
Rucervus eldii	CAM002A	SYSM0046	92020	1	0	0.0304	0.0319	-0.1333	0
Rucervus eldii	CAM010A	SYSM0040	76746	1	0	0.0342	0.0378	-0.1449	0
Rucervus eldii	CAM010A	SYSM0049	81010	1	0	0.036	0.0402	-0.153	0
Rucervus eldii	CAM010A	SYSM0034	79647	1	0	0.0363	0.0423	-0.1661	0
Rucervus eldii	CAM010A	SYSM0044	80647	1	0	0.0322	0.042	-0.1883	0
Rucervus eldii	CAM010A	SYSM0037	79280	1	0	0.0336	0.0434	-0.1899	0
Rucervus eldii	CAM010A	SYSM0045	80345	1	0	0.032	0.0427	-0.1928	0
Rucervus eldii	CAM010A	SYSM0052	80406	1	0	0.0315	0.043	-0.1989	0
Rucervus eldii	CAM010A	SYSM0042	80065	1	0	0.0331	0.0445	-0.2002	0
Rucervus eldii	CAM010A	SYSM0047	80577	1	0	0.0309	0.0429	-0.2006	0
Rucervus eldii	CAM010A	SYSM0053	79495	1	0	0.0307	0.0447	-0.2189	0
Rucervus eldii	CAM010A	SYSM0043	79830	1	0	0.0283	0.0449	-0.2309	0
Rucervus eldii	CAM010A	SYSM0035	79367	1	0	0.0294	0.0456	-0.2327	0
Rucervus eldii	CAM010A	SYSM0036	78960	1	0	0.0282	0.0457	-0.2373	0
Rucervus eldii	LAO001	SYSM0050	91958	1	0	0.0447	0.083	-0.2547	0
Rucervus eldii	CAM010A	SYSM0046	78839	1	0	0.0252	0.0469	-0.2691	0
Rucervus eldii	SYSM0050	SYSM0051	91568	1	0	0.0436	0.0742	-0.2753	0
Rucervus eldii	SYSM0048	SYSM0050	91438	1	0	0.0368	0.0747	-0.3088	0
Rucervus eldii	SYSM0049	SYSM0050	90704	1	0	0.037	0.0775	-0.3353	0
Rucervus eldii	SYSM0040	SYSM0050	86327	1	0	0.0348	0.0796	-0.3428	0
Rucervus eldii	SYSM0034	SYSM0050	89322	1	0	0.034	0.0783	-0.345	0
Rucervus eldii	CAM004A	SYSM0050	88652	1	0	0.0311	0.0831	-0.3546	0
Rucervus eldii	SYSM0050	SYSM0052	90121	1	0	0.0336	0.0791	-0.3686	0
Rucervus eldii	SYSM0037	SYSM0050	88901	1	0	0.0324	0.0793	-0.3694	0
Rucervus eldii	CAM006A	SYSM0050	89248	1	0	0.0296	0.0841	-0.375	0
Rucervus eldii	CAM007A	SYSM0050	88791	1	0	0.029	0.0847	-0.377	0
Rucervus eldii	SYSM0044	SYSM0050	90431	1	0	0.0313	0.0808	-0.3825	0
Rucervus eldii	SYSM0045	SYSM0050	90102	1	0	0.0308	0.0808	-0.3841	0
Rucervus eldii	CAM001A	SYSM0050	89073	1	0	0.027	0.0845	-0.3864	0
Rucervus eldii	SYSM0042	SYSM0050	89750	1	0	0.0306	0.0811	-0.387	0
Rucervus eldii	CAM002A	SYSM0050	88227	1	0	0.0283	0.0855	-0.3911	0
Rucervus eldii	CAM008A	SYSM0050	88450	1	0	0.0257	0.0866	-0.4058	0
Rucervus eldii	SYSM0047	SYSM0050	90332	1	0	0.0286	0.0833	-0.4066	0
Rucervus eldii	SYSM0050	SYSM0053	89145	1	0	0.0301	0.0824	-0.4085	0
Rucervus eldii	SYSM0043	SYSM0050	89584	1	0	0.029	0.0829	-0.4106	0
Rucervus eldii	SYSM0035	SYSM0050	88978	1	0	0.0272	0.0824	-0.416	0
Rucervus eldii	SYSM0036	SYSM0050	88630	1	0	0.0282	0.0841	-0.423	0
Rucervus eldii	SYSM0046	SYSM0050	88466	1	0	0.0244	0.0838	-0.4475	0
Rucervus eldii	CAM010A	SYSM0050	75306	1	0	0.0252	0.1009	-0.4817	0

## Sheet: Table S5. Heterozygousity
Common Name	Species	IUCN Status	Heterozygosity	Source	DOI
Vaquita	Phocoena sinus	CR	0.0001	Morin_2021	10.1111/1755-0998.13284
Baiji	Lipotes vexillifer	CR	0.00012	Zhou_2013	10.1038/ncomms3708
Iberian lynx	Lynx pardinus	CR	0.00018	Westbury et al., 2018	10.1093/molbev/msy037
Cheetah	Acinonyx jubatus	VU	0.0002	Dobrynin_2015	10.1186/s13059-015-0837-4
Snow leopard	Panthera uncia	VU	0.00023	Cho_2013	10.1038/ncomms3433
Southern sea otter	Enhydra lutris nereis	EN	0.00027	Beichman_2019	10.1093/molbev/msz101
Northern sea otter	Enhydra lutris kenyoni	EN	0.00031	Beichman_2019	10.1093/molbev/msz101
Tasmanian devil	Sarcophilus harrisii	EN	0.00032	Miller_2011	10.1073/pnas.1102838108
White African lion	Panthera leo	VU	0.00048	Cho_2013	10.1038/ncomms3433
Amur tiger (TaeGeuk)	Panthera tigris altaica	EN	0.00049	Cho_2013	10.1038/ncomms3433
African lion	Panthera leo	VU	0.00058	Cho_2013	10.1038/ncomms3433
Giant otter	Pteronura brasiliensis	EN	0.00063	Beichman_2019	10.1093/molbev/msz101
Eastern lowland gorilla	Gorilla beringei graueri	CR	0.00064	Xue_2015	10.1126/science.aaa3952
Orang-Utan (Bornean)	Pongo pygmaeus	CR	0.00065	Locke_2011	10.1038/nature09687
Mountain gorilla	Gorilla beringei beringei	CR	0.00065	Xue_2015	10.1126/science.aaa3952
White Bengal tiger	Panthera tigris tigris	EN	0.00073	Cho_2013	10.1038/ncomms3433
Finless porpoise	Neophocaena phocaenoides	VU	0.00086	Yim_2014	10.1038/ng.2835
Indo-Pacific finless porpoise	Neophocaena phocaenoides	VU	0.00093	this study (based on data from Zhou et al., 2018)	10.1038/s41467-018-03722-x
Chimpanzee W African	Pan troglodytes verus	CR	0.00095	The Chimpanzee Sequencing and Analysis Consortium 2005	10.1038/nature04072
Cross River gorilla	Gorilla gorilla diehli	CR	0.00099	Xue_2015	10.1126/science.aaa3952
Yangtze finless porpoise	Neophocaena asiaeorientalis asiaeorientalis	CR	0.00105	Morin_2021 based on data from Zhou et al., 2018	10.1038/s41467-018-03722-x
Orang-Utan (Sumatran)	Pongo abelii	CR	0.0012	Locke_2011	10.1038/nature09687
Narrow-ridged finless porpoise	Neophocaena asiaeorientalis	EN	0.00134	Morin_2021 based on data from Zhou et al., 2018	10.1038/s41467-018-03722-x
Giant panda	Ailuropoda melanoleuca	VU	0.00135	Leffler_2012	10.1371/journal.pbio.1001388
Western lowland gorilla	Gorilla gorilla gorilla	CR	0.00144	Xue_2015	10.1126/science.aaa3952
Fin whale	Balaenoptera physalus	EN	0.00151	Yim_2014	10.1038/ng.2835
Chimpanzee C African	Pan troglodytes troglodytes	EN	0.00176	The Chimpanzee Sequencing and Analysis Consortium 2005	10.1038/nature04072
Blue whale	Balaenoptera musculus	EN	0.0021	Morin_2021 based on data from Bukhman et al.,	Bukhman et al., in prep.
Sperm whale	Physeter macrocephalus	VU	0.00228	Morin_2021 based on data from Fan et al., 2019	10.1111/1755-0998.13003
Przewalski's horse	Equus ferus przewalskii	EN	0.00363	Corbett-Detig_2015	10.1371/journal.pbio.1002112
Eld’s deer (Hainan)	Rucervus eldii (Hainan)	EN	0.00028	This study
Eld’s deer (Cambodia)	Rucervus eldii (Cambodia)	EN	0.00039	This study
